# Supplementary material for: Examining the Availability and Accessibility of Rehabilitation Services in a Rural District of South Africa: A Mixed-Methods Study
Source: Int J Environ Res Public Health. 2021 Apr 28;18(9):4692. doi: 10.3390/ijerph18094692 (PMC8125304; doi:10.3390/ijerph18094692)
Supplement: Supplementary file 1 [file ijerph-18-04692-s001.zip]

Archive with 2 entries (2 files):
- Supplementary 1 In-depth Interview Guide.pdf
- Supplementary 2 National Health Commodities Catalogue for PHC facilities.pdf
